# Supplementary material for: An Investigation into the Potential of Targeting Escherichia coli rne mRNA with Locked Nucleic Acid (LNA) Gapmers as an Antibacterial Strategy
Source: Molecules. 2021 Jun 4;26(11):3414. doi: 10.3390/molecules26113414 (PMC8200214; doi:10.3390/molecules26113414)
Supplement: Supplementary file 1 [file molecules-26-03414-s001.zip]

Archive with 1 entries (1 files):
- molecules-1179771-supplementary.pdf
